# Supplementary material for: Three-Dimensional X-ray Imaging of β-Galactosidase Reporter Activity by Micro-CT: Implication for Quantitative Analysis of Gene Expression
Source: Brain Sci. 2021 Jun 4;11(6):746. doi: 10.3390/brainsci11060746 (PMC8230009; doi:10.3390/brainsci11060746)
Supplement: Supplementary file 1 [file brainsci-11-00746-s001.zip]

Archive with 10 entries (8 files):
- brainsci-1192088-supplementary/
- brainsci-1192088-supplementary/supplementary files/
- brainsci-1192088-supplementary/supplementary files/Movie_1.mov
- brainsci-1192088-supplementary/supplementary files/Movie_2.mov
- brainsci-1192088-supplementary/supplementary files/Movie_3.mov
- brainsci-1192088-supplementary/supplementary files/Movie_4.avi
- brainsci-1192088-supplementary/supplementary files/Movie_5.mov
- brainsci-1192088-supplementary/supplementary files/Suppl Fig 2.png
- brainsci-1192088-supplementary/supplementary files/Suppl Figure 1.png
- brainsci-1192088-supplementary/supplementary files/Supplementary info Movie S1 and Movie S2.pdf
